# Supplementary material for: Assessment of 5-Aminolevulinic Acid-Mediated Photodynamic Therapy on Bone Metastases: An in Vitro Study
Source: Biology (Basel). 2021 Oct 9;10(10):1020. doi: 10.3390/biology10101020 (PMC8533584; doi:10.3390/biology10101020)
Supplement: Supplementary file 1 [file biology-10-01020-s001.zip]

Archive with 1 entries (1 files):
- biology-1395547-supplementary.pdf
